# Supplementary material for: Cognitive Impairment in Newly Diagnosed Patients with Multiple Sclerosis: A Systematic Review of Related Molecular Biomarkers and a Meta-Analysis of Associated Demographic and Disease-Related Characteristics
Source: J Clin Med. 2025 Apr 11;14(8):2630. doi: 10.3390/jcm14082630 (PMC12027780; doi:10.3390/jcm14082630)
Supplement: Supplementary file 1 [file jcm-14-02630-s001.zip]

Archive with 1 entries (1 files):
- jcm-3531967-supplementary.pdf
